# Supplementary material for: Sleep-wake variation in body temperature regulates tau secretion and correlates with CSF and plasma tau
Source: J Clin Invest. 2025 Feb 4;135(7):e182931. doi: 10.1172/JCI182931 (PMC11957704; doi:10.1172/JCI182931)
Supplement: Supporting data values [file jci-135-182931-s042.xlsx]

## Sheet: Figure 1B
	RAW DATA LDH
		t = 0	1h	2h	3h	6h	9h	24h	48h	72h
	Experiment #1	0.079			0.097	0.0995	0.1025	0.1255	0.1675
		0.0745			0.095	0.0975	0.1015	0.1185	0.1505
		0.074			0.09	0.0995	0.0945	0.149	0.16
		0.082			0.118	0.1185	0.1115	0.1275	0.1465
		0.0755			0.091	0.101	0.109	0.121	0.1635
		0.078			0.0975	0.097	0.105	0.1305	0.1685
	Experiment #2	0.071	0.071	0.078	0.075	0.093		0.136	0.172	0.241
		0.062	0.061	0.075	0.074	0.086		0.126	0.179	0.228
		0.065	0.073	0.079	0.075	0.086		0.126	0.172	0.226
		0.122	0.127	0.151					0.219	0.225
		0.083	0.097	0.082					0.221	0.22
		0.06	0.103	0.104					0.275	0.219
	RAW DATA Total tau
		t = 0	1h	2h	3h	6h	9h	24h	48h	72h
	Experiment #1	0			15.21	14.04	14.84	19.83
		0			14.3	15.96	14.06	17.2
		0			12.1	16.42	16.83	24.67
		0			12.93	23.73	13.33	15.8
		0			13.01	14.19	12.81	15.73
		0			12.43	12.7		14.62
	Experiment #2		3.69	8.36	12.54	13.52		20.74	22.62	24.8
			2.76	5.92	9.95	8.5		14.05	23.45	27.3
			4.85	9.86	10.58	10.03		19.15	26.46	26.69
									30.66	24.01
									28.28
	Experiment #3		13.01	12.59			13.66		23.47
			10.04	8.19			14.35		18.7
			1.76	6.26			15.15		20.09
			3.76	10.12			14.33		17.6

## Sheet: Figure 1C
	ELISA assay total tau
	SH-Tau3R cells exposed at 35, 37 or 38°C for 72h
		Standard Total tau (ng/ml)			Average
			DO	DO
		2000	1.355	1.558	1.4565
		1000	1.003	1.003	1.003
		500	0.6	0.592	0.596
		250	0.347	0.342	0.3445
		125	0.203	0.194	0.1985
		62.5	0.15	0.143	0.1465
		31.25	0.112	0.11	0.111
		0	0.082	0.069	0.0755
		Chromo blank	0.048	0.047	0.0475
		Dilution : 1/50
		72h exposure		DO	pg/ml
		35°C	1	0.476	20650
			2	0.678	35078.6			72h exposure
			3	0.617	30721.4			35°C	37°C	39°C
			4	0.76	40935.7			20650	45578.6	74864.3
			5	0.755	40578.6			35078.6	51864.3	60150
			6	0.901	51007.1			30721.4	58792.9	64507.1
		37°C	1	0.825	45578.6			40935.7	49578.6	52007.1
			2	0.913	51864.3			40578.6	48078.6	59364.3
			3	1.01	58792.9			51007.1	55935.7	66935.7
			4	0.881	49578.6
			5	0.86	48078.6		average	36495.2	51638.1	62971.4
			6	0.97	55935.7		SEM	4216.64	2027.65	3165.97
		39°C	1	1.235	74864.3
			2	1.029	60150
			3	1.09	64507.1
			4	0.915	52007.1
			5	1.018	59364.3
			6	1.124	66935.7

## Sheet: Figure 1E
	DOT BLOT QUANTIFICATIONS
	% of 37°C
	Tau3R					TauC					DA9					Tau12
		35°C	37°C	38°C			35°C	37°C	38°C			35°C	37°C	38°C			35°C	37°C	38°C
	Experiment #1	85.33	87.08			Experiment #1	124.23	76.96	172.79		Experiment #1	91.92	136.32	172.03		Experiment #1	68.18	130.58	130.14
	DB2021 #10	90.1	68.45			DB2022 #5	81.91	97.29	145.16		DB2022 #9	79.44	95.07	133.85		DB2022 #9	78.17	100.69	154.13
			137.76				89.95	75.05	191.47			85.12	95.64	99.99			111	109.99	137.57
			84.65				54.23	144.29	144.86			86.29	91.45	90.86			122.06	99.68	123.65
			122.07				71.88	101.5	110.62			117.73	94.29	107.22				80.46	123.28
								104.91				118.7	87.22	113.31				78.59	123.45
	Experiment #2		94.63	208.41
	DB2021 #13		97.37	170.86		Experiment #2	87.38	99.64	120		Experiment #2	61.59	138.03	146.75		Experiment #2	105.19	114.62	133.88
			89.87	128.25		DB2023 #3	90.55	89.39	111.47		DB2023 #3	64.99	113.66	151.02		DB2023 #3	102.64	80.39	148.3
			103.41	148.77			77.2	131.2	111.03			103.8	99.64	143.93			116.04	91.94	127.6
			105.27	124.73			99.8	108.67	109.98			125.54	61.96	128.98			117.06	94.3	118.84
			109.46	136.21			101.71	76.29	136.89			133.12	109.43	142.21			102.77	113.82	100.84
							97.1	94.81	128.84			134.17	77.29	127.57			105.03	104.93	96.36
	Experiment #3	84.13	117.89	143.17
	CN #1 Parissa	77.24	95.57	151.3
		87.86	59.7	130.22
		51.87	107.11	107.95
		40.89	119.72	143.49

## Sheet: Figure 1G
	DOT BLOT QUANTIFICATIONS
	% of 37°C
	AT270					pS199					CP13
		35°C	37°C	38°C			35°C	37°C	38°C			35°C	37°C	38°C
	Experiment #1	178.2	95.5			Experiment #1	192.43	134.91			Experiment #1	156.94	115.9	79.25
	DB2021 #9	148.59	84.69			DB2021 #3	174.52	76.73			CN #1 Parissa	210.23	112.74	84.82
			110.19				139.77	60.54				160.71	132.59	68.26
			109.61				88.02	155.25				313.14	53.55	46.49
							90.49	102.67				315.19	85.23	49.88
							79.65	69.91
	Experiment #2		22.84	76.84
	DB2021 #12		97.21	24.04		Experiment #2		108.44	55.66		Experiment #2	151.1	151.02
			109.95	67.7		DB2021 #12		77.59	49.58		EC7 Parissa	246.64	90.77
			220.43	68.31				81.57	53.47			133.12	78.53
			64.34	37.68				62.16	39.33			134.05	77.54
			85.23	100.1				205.33	35.34			126.78	102.14
								64.9	34.06
	Experiment #3	160.01	70.4	64.34
	CN #1 Parissa	71.06	103.87	12.52		Experiment #3	179.41	79.37			Experiment #3		118.87	30.23
		131.98	127.55	13.11		DB2021 #18	109.73	122.43			EC8 Parissa		85.18	45.92
		158.38	130.24	44.51			181.86	143.57					77.6	36.55
		175.87	67.94	59.46			188.03	75.62					79.92	48.06
								79.01					138.42	21.27
	pT205					AT100					MC6
		35°C	37°C	38°C			35°C	37°C	38°C			35°C	37°C	38°C
	Experiment #1	94.44	106.3			Experiment #1		47.25	21.1		Experiment #1		100.32
	DB2021 #3	164.79	134.92			DB2021 #12		116.84	86.58		DB2021 #13		160.58
		122.99	108.88					158.53	91.45				123.33	52.83
		112.87	54.8					120.59	69.85				78.71	54.91
		113.81	75.99					66.23	132.94				79.4	97.29
		138.08	119.11					90.56	97.44				57.67	37.17
						Experiment #2	238.01	108.17	156.73
	Experiment #2		95.52	61.55		DB2023 #11	241.3	39.17	151.5		Experiment #2	203.5	105.54	84.73
	DB2021 #13		126.42	35.01			202.07	58.48	81.48		CN1 Parissa	316.32	104.43	50.98
			77.61	51.83			196.59	140.15	64.88			240.41	85.54	55.65
			107.12	56.25			81.37	133.04	73.62			319.26	103.54	45.44
			105.15	45.09			148.14	120.99	212.89			335.01	100.95	35.39
			88.17	46.34
	Experiment #3	165.8	136.59	27.34
	CN1 Parissa	188.63	83.9	10.06
		105.76	152.38	17.12
		133.24	57.03	34.48
		152.67	70.1	45.63
	PHF1
		35°C	37°C	38°C
	Experiment #1		74.48	33.74
	CN #4 Parissa		102.62	31.49
			153.81	58.19
			100.92	62.75
			112.97	108.06
			55.2	93.1
	Experiment #2	391.05	96.43
	EC5 Parissa	323.17	87.44
		383.82	82.99
		266.38	68.76
		233.17	151.78
		337.55	112.6
	Experiment #3		109.15	24.02
	EC8 Parissa		139.83	13.49
			93.48	16.89
			74.64	18.5
			82.91	32.07

## Sheet: Figure 1I
	ELISA assay total tau
	Mouse primary neuronal cells exposed at 35, 37 or 38°C for 72h
		Standard Tau (pg/ml)			Average
			DO	DO
		3000	2.954	3.1	3.027
		1500	1.97	2.151	2.0605
		750	1.152	1.233	1.1925
		375	0.607	0.654	0.6305
		187.5	0.278	0.294	0.286
		93.75	0.153	0.17	0.1615
		46.875	0.09	0.099	0.0945
		0	0.057		0.057
		Chromo blank	0.059	0.068	0.0635
		Experiment #1
		Dilution : 1/5
		72h exposure		DO	pg/ml
		35°C	1	0.55	1564.5
			2	0.517	1399.5			72h of exposure
			3	0.553	1579.5			35°C	37°C	38°C
			4	0.536	1494.5		pg/ml	1564.5	1729.5	2514.5
			5	0.48	1214.5			1399.5	2089.5	2674.5
			6	0.553	1579.5			1579.5	2484.5	4204.5
		37°C	1	0.583	1729.5			1494.5	2189.5	3034.5
			2	0.655	2089.5			1214.5	2224.5	3544.5
			3	0.734	2484.5			1579.5	2539.5	2604.5
			4	0.675	2189.5
			5	0.682	2224.5		Average	1472	2209.5	3096.17
			6	0.745	2539.5		SEM	58.8041	119.715	270.252
		38°C	1	0.74	2514.5
			2	0.772	2674.5
			3	1.078	4204.5
			4	0.844	3034.5
			5	0.946	3544.5
			6	0.758	2604.5

## Sheet: Figure 1K
	DOT BLOT QUANTIFICATIONS
	% of 37°C
	Total tau (tau3R)					pS199					pT205
		35°C	37°C	38°C			35°C	37°C	38°C			35°C	37°C	38°C
	Experiment #1	81.41	110.38	118.5		Experiment #1	369.87	79.52	36.07		Experiment #1	269.28	102.11	66.27
	DB2023 #10	111.25	128.6	135.78		DB2023 #9	286.5	118.04	45.91		DB2023 #10	215.61	89.1	12.68
		118.01	61.93	147.8			76.37	146.58	48.83			285.77	186.48	18.07
		109.8	92.53	129.69			81.45	95.68	57.66			209.47	97.01	36.79
		98.62	107.07	86			107.92	88.69	64.57			156.24	64.86	85.19
		104.91	99.48	97.76			78.33	71.49	45.11			93.22	60.44	31.13
	Experiment #2	124.95	134.05	161.75		Experiment #2	101.73	82.14	60.91		Experiment #2	117.82	60.09	56.82
	DB2023 #13	129.85	112.24	181.86		DB2023 #13	131.8	187.57	49.67		DB2023 #13	147.69	114.46	42.8
		80.04	103.83	174.8			272.56	85.64	39.66			248.38	89.57	43.83
		70.67	103.8	175.03			314.01	117.04	18.25			217.18	93.28	46.17
		70.64	77.29	178.84			380.3	57.12	8.93			179.05	123.12	22
		64.06	68.79				207.31	70.49				198.12	119.49

## Sheet: Figure 2A
	Caspase-3 activity assay
	SH-Tau3R cells exposed at 35, 37 or 38°C for 72h
	OD at 400 nm	35°C	37°C	38°C		OD - blank					% of 37°C
	Blank	0.051	0.046	0.037			35°C	37°C	38°C			35°C	37°C	38°C
	Sample #1	0.101	0.071	0.132		Sample #1	0.05	0.025	0.095		Sample #1	147.783	73.8916	280.788
	Sample #2	0.103	0.078	0.106		Sample #2	0.052	0.032	0.069		Sample #2	153.695	94.5813	203.941
	Sample #3	0.104	0.075	0.145		Sample #3	0.053	0.029	0.108		Sample #3	156.65	85.7143	319.212
	Sample #4	0.118	0.078	0.101		Sample #4	0.067	0.032	0.064		Sample #4	198.03	94.5813	189.163
	Sample #5	0.104	0.088	0.122		Sample #5	0.053	0.042	0.085		Sample #5	156.65	124.138	251.232
	Sample #6	0.109	0.089	0.075		Sample #6	0.058	0.043	0.038		Sample #6	171.429	127.094	112.315
						Average	0.0555	0.0338333	0.0765		Average	164.039	100	226.108
						SEM	0.00253969	0.00293731	0.0101678		SEM	7.50646	8.6817	30.0525

## Sheet: Figure 2C
	WESTERN BLOT QUANTIFICATIONS
	% of 37°C
	CASPASE-3 - SH-Tau3R cells					pTAU(S422) - SH-Tau3R cells					TauC3 - SH-Tau3R cells					Tau46 - SH-Tau3R cells
	EC1 Stephanie	35°C	37°C	38°C		WB2022 #8	35°C	37°C	38°C		WB2022 #2	35°C	37°C	38°C		WB2022 #14	35°C	37°C	38°C
		64.61	100.65	111.26			155.65	149.76	46.73			131.73	95.57	193.23			86.42	89.79	57.07
		78.85	102.68	128.31			166.73	111.82	26.74			108.46	82.88	218.97			122.01	109.38	76.65
		74.56	87.14	114.97			172.54	92.91	26.1			97.23	108.26	238.11			139.01	103.57	65.8
		99.47	104.89	123.31			155.5	112.71	37.74			106.87	98.87	225.01			131.25	90.14	53.75
		74.69	104.64	124.04			146.67	93.57	27.85			89.44	111.06	228.03			147.91	87.25	46.52
							117.17	39.23					103.35				120.88	119.87
	CASPASE-3 - Primary neurons					pTAU(S422) - Primary neurons					TauC3 - Primary neurons					Tau46 - Primary neurons
	WB2023 #6	35°C	37°C	38°C		WB2023 #6	35°C	37°C	38°C		WB2023 #5	35°C	37°C	38°C		WB2023 #8	35°C	37°C	38°C
		61.7167	75.3476	93.9474			234.84	127.79	59.59			72.4373	55.712	92.2118			123.097	109.997	138.092
		83.1587	87.8677	106.308			203.53	111.38	61.96			76.6202	102.009	199.54			96.4623	144.066	71.2537
		146.472	100.409	113.948			134.4	110.26	61.87			100.407	109.528	167.643			122.686	86.7958	69.0221
		86.9766	99.8102	129.501			107.84	114.34	64.6			112.569	69.6342	91.9251			161.537	91.4189	69.3428
		37.5692	123.274	141.091			117.27	73.84	78.27			89.9759	142.234	165.421			117.328	91.005	74.0172
		26.4011	113.292	200.179			115.58	62.4	71.93			83.4128	120.883	214.171			106.715	76.7177	100.195

## Sheet: Figure 2E
	DOT BLOT QUANTIFICATIONS
	% of 37°C
	TauC3 SH-Tau3R					Tau46 SH-Tau3R					TauC3 Primary neurons					Tau46 Primary neurons
		35°C	37°C	38°C			35°C	37°C	38°C			35°C	37°C	38°C			35°C	37°C	38°C
	Experiment #1	65.36	87.29	151.62		Experiment #1	139.28	114.09	37.55		Experiment #1	75.23	102.89	194.52		Experiment #1	133.78	91.76	50.88
	DB2023 #11	112.09	82.51	167.33		DB2022 #9	171.11	90.85	58.09		DB2023 #9	64.93	97.46	222.39		DB2023 #14	167.47	90.33	48.81
		48.71	123.29	151.44			121.21	84.13	99.83			74.36	89.1	185.53			183.73	93.29	68.14
		104.55	100.26	139.98			78.98	124.88	47.89			43.02	127.62	155.78			140.88	123.81	31.59
		121.39	89.57	139.16			125.62	86.03	66.34			62.73	82.94				163.88	99.03	99.28
		109.93	117.08	109.15			96.26		45.18			104.8					103.16	101.78	36.29
	Experiment #2	52.58	93.42	140.54		Experiment #2	130.48	90.85	75.44		Experiment #2	55.62	101.6	130.08
	DB2023 #11	73.92	177.04	104.79		DB2022 #12	133.79	89.14	78.72		DB29023 #10	86.87	83.78	126.09
		39.02	126.27	155.44			132.92	98.84	73.59			91.44	98.16	122.11
		33.26	38.82	152.75			124.6	110.92	61.19			63.76	125.67	100.62
		50.19	64.45	187.06			118.1	113.94	35.08			69.25	90.91	162.82
							102.83	96.31	60.52			33.1	99.88	107.23

## Sheet: Figure 2F
	DOT BLOT QUANTIFICATIONS
	% of 37°C
	Total tau
		35°C		37°C		38°C
		Vehicle	zDEVD	Vehicle	zDEVD	Vehicle	zDEVD
	Experiment #1	58.38	55.38	150.94	34.41
	DB2021 #8	152.48	60.45	73.29	32.42
		89.14	96.06	131.05	51.51
			62.85	90.94	23.31
				53.79
	Experiment #2	97.28	140.91	87.08	44.16
	DB2021 #10	102.72	122.45	68.45	22.68
			120.36	137.76	39.23
			67.28	84.65	19.1
			45.6	122.07	24.97
	Experiment #3					83.11	63.12
	DB2021 #12					93.36	68.98
						116.01	77.59
						97.44	72.39
						108.78	105.41
						101.31	68.6
	Experiment #4					126.73	75.26
	DB2021 #13					106.88	88.2
						85.83	79.91
						95.01	81.8
						82.33	47.87
						103.23	46.19
	TauC3
		35°C		37°C		38°C
		Vehicle	zDEVD	Vehicle	zDEVD	Vehicle	zDEVD
	Experiment #1	96.02	76.64	128.29	45.15
	DB2021 #9	103.98	89.62	142.65	42.4
			76.78	70.43	97.47
			81.11	76.11	65.68
			52.92	82.51	87.07
	Experiment #2					84.78	47.85
	DB2021 #12					71.83	62.33
						81.71	82.6
						154.08	134.78
						104.51	9.49
						103.09	32.28
	Experiment #3	100	76.0155	98.1177	81.1058	92.3448	96.9433
	DB2023 #13		55.9888	133.796	71.4136	67.2182	56.5314
			52.6903	87.4515	70.0201	125.315	58.4527
				59.4783	62.6995	109.23	30.627
				121.156	42.0291	130.353	7.3472
						75.5387	16.525

[truncated: 35 more sheets: Figure 2G, Figure 2H, Figure 2I, Figure 3B, Figure 4A, Figure 4B, Figure 4C, Figure 4E, Figure 4I, Figure 4J, Figure 5B, Figure 5D, Figure 5F, Figure 5H, Figure 5J, Figure 5K, Figure 5L, Figure S1A, Figure S1B, Figure S1C …]
